# Supplementary material for: Glial Cell-Derived Neurotrophic Factor Functions as a Potential Candidate Gene in Obstructive Sleep Apnea Based on a Combination of Bioinformatics and Targeted Capture Sequencing Analyses
Source: Biomed Res Int. 2021 Feb 18;2021:6656943. doi: 10.1155/2021/6656943 (PMC7911711; doi:10.1155/2021/6656943)
Supplement: Supplementary 2 — Full list of differentially expressed genes; STROBE_checklist_case-control. [file 6656943.f2.txt]

genesymbol	logFC	AveExpr	t	P.Value	adj.P.Val	B
C12orf42	-1.198417696875	4.367254032	-20.4151463449989	2.17085048542482e-15	3.50316784476057e-11	25.0788008194905
DRC1	-1.461932360425	4.71934170894444	-20.0540309967486	3.10953454712078e-15	3.50316784476057e-11	24.748085829203
TAAR9	-1.535986941375	4.63334984783333	-19.6855644460609	4.51419764369302e-15	3.50316784476057e-11	24.4036699217587
IMPG1	-1.389501887775	4.17125848416667	-19.206539663856	7.39895508474954e-15	4.30637683320135e-11	23.9450418569667
XIRP2	-1.314804113775	4.231011651	-18.4848829689533	1.59104042950018e-14	6.43109309611236e-11	23.2298978996638
RNA5SP163	-1.453540553925	3.98323488516667	-18.447041631558	1.65742702532856e-14	6.43109309611236e-11	23.1915670947601
H3F3AP5	-1.60504673905	4.66514089994444	-17.7786808466604	3.45489038776543e-14	1.14904718739381e-10	22.500359162075
KRTAP20-3	-1.27626054975	3.975015441	-17.4062168341729	5.2580262086708e-14	1.37784581925066e-10	22.103135551037
OR8G5	-1.488911479675	4.53321553411111	-17.3948520319001	5.32649472671101e-14	1.37784581925066e-10	22.0908758312225
MIR26A1	-1.39645141375	5.44418728427778	-17.2337999360597	6.40343149419965e-14	1.49078288616462e-10	21.9162400879304
CCNI2	-1.149697310475	5.96215048683333	-16.9650219546392	8.73655385512262e-14	1.84905191182827e-10	21.6209928585064
TEX43	-1.5697507449	4.06581450733333	-16.7427552031196	1.13326242599419e-13	2.01676174788853e-10	21.3731788606724
SAMD7	-1.137529752525	4.703968547	-16.7380154610365	1.1396043379422e-13	2.01676174788853e-10	21.3678577437205
C16orf78	-1.3970921821	4.73720374011111	-16.6852387300813	1.21277713459213e-13	2.01676174788853e-10	21.3085033579768
RN7SKP166	-1.263524568675	4.87019372766667	-16.446562441675	1.6104135031872e-13	2.49946911784674e-10	21.0376743358336
TBX22	-1.387963153875	4.37015739683333	-16.291399758668	1.94012661675619e-13	2.8230054852938e-10	20.8594674889916
SLC6A14	-1.299285692575	4.23133847411111	-16.0940401569081	2.46424314824537e-13	3.37470851378238e-10	20.6303152367709
RN7SKP81	-1.370205656275	4.52204873777778	-16.044913086466	2.61640214873456e-13	3.38402546803829e-10	20.5728371840987
LETM2	-1.37113096355	4.88399595505556	-15.9665397887144	2.87976836125492e-13	3.40434498616785e-10	20.4807771969994
LGI1	-1.29417136355	4.46440336238889	-15.917079188789	3.06009108317341e-13	3.40434498616785e-10	20.4224473857206
RN7SKP192	-1.4940176022	4.2529974725	-15.9142387940655	3.0707978484397e-13	3.40434498616785e-10	20.4190921903056
RN7SKP267	-1.13775898055	4.16903193822222	-15.5261002426212	4.97428836922962e-13	5.0727579134864e-10	19.9549493644303
MAPKAPK5-AS1	-1.301351684875	4.96911650211111	-15.5201617503765	5.01153008935128e-13	5.0727579134864e-10	19.9477597245438
LYZL1	-1.241207102025	4.071997145	-15.4704968671642	5.33461561853069e-13	5.0881471826145e-10	19.8875256406453
LINC00526	-1.0299707021	5.60241236988889	-15.4353853209519	5.57608834312639e-13	5.0881471826145e-10	19.8448278721865
COL6A5	-1.228902723225	4.233816994	-15.3866849046279	5.93005118519498e-13	5.0881471826145e-10	19.7854480904881
LMOD3	-1.3661648756	4.12300521755556	-15.3776767517645	5.99805316039107e-13	5.0881471826145e-10	19.7744444994519
OR1J1	-1.206214068625	3.93116916761111	-15.3618505303806	6.11950178743207e-13	5.0881471826145e-10	19.7550973312158
LSM11	-1.023843582625	5.92405944227778	-15.2576114878488	6.98627877877779e-13	5.60853642236985e-10	19.6271815291928
TMEM246	-1.0048320728	5.53398767005556	-15.1281982150316	8.24387303540061e-13	6.22465063147629e-10	19.4671900005734
SPANXN5	-1.462659871025	4.60085944838889	-15.1239943918941	8.2884828648153e-13	6.22465063147629e-10	19.4619707385439
FAM150A	-1.152371177775	4.8803046255	-14.99695534115	9.76251488134293e-13	7.10253465476702e-10	19.3035827013411
HMGA2	-1.273858841475	6.3071322405	-14.9723953315288	1.0077730445429e-12	7.10968613636461e-10	19.2728134437121
ARG1	-1.1430845516	4.00515798838889	-14.7990376782395	1.26275438007149e-12	8.64652491836596e-10	19.0542439848672
RRAD	-1.0211569348	5.66126837977778	-14.7576193544796	1.33310332200893e-12	8.86742241133996e-10	19.0016623590728
GDNF	-1.33276412395	5.12389393094444	-14.646004977181	1.54378670157138e-12	9.92925591881459e-10	18.8592641799205
LINC00189	-1.052776608175	4.19107679494444	-14.6293740165406	1.57803560412413e-12	9.92925591881459e-10	18.8379583439795
LOC400940	-1.0923379025	4.53506966322222	-14.5455565220183	1.76311659515906e-12	1.08018730136574e-09	18.7302306475895
TRAPPC3L	-1.24892902425	4.84932753533333	-14.4565288031755	1.98468329100249e-12	1.18475414609818e-09	18.6151638232312
CHRM2	-1.152319040825	4.93254457472222	-14.4137973652133	2.1011636561119e-12	1.1931022214132e-09	18.5596974712293
NBPF7	-1.086459229725	5.07545731616667	-14.3790237174362	2.2012056784735e-12	1.1954625789636e-09	18.5144466229666
TEX11	-1.011424227	3.96614700916667	-14.3767157218137	2.20801902390081e-12	1.1954625789636e-09	18.5114396095518
MAS1	-1.1408243411	3.92286920888889	-14.1640888969137	2.9404892784548e-12	1.53620994410044e-09	18.2324640459808
OR5P3	-1.2055266908	4.39441784105556	-14.1170191833188	3.1345038312622e-12	1.58639964555685e-09	18.1701804867193
LOC100133207	-1.10335889055	3.94977707133333	-14.1007872020717	3.20446588928621e-12	1.58730149720154e-09	18.1486574149806
RNA5SP457	-1.4251033916	4.01750538055556	-13.9525633272958	3.92390005880941e-12	1.82704634538284e-09	17.9510524336932
CRYGB	-1.176155503975	4.61791987894444	-13.8950469885055	4.24673839116877e-12	1.93859444087844e-09	17.8738538198432
MIR7641-2	-1.1064716703	4.368445225	-13.8528543120509	4.50109563253832e-12	2.01497935722943e-09	17.8170361702096
CDH10	-1.07533702475	4.22236069405556	-13.8243902309197	4.68162144660256e-12	2.01497935722943e-09	17.7786162545092
SST	-1.17846348445	5.54027508644444	-13.8221298895926	4.69627682158453e-12	2.01497935722943e-09	17.7755622192979
RN7SKP216	-1.051273811725	4.05309902861111	-13.8123453118478	4.76027080656408e-12	2.01497935722943e-09	17.7623366311138
ROPN1B	-1.60005942425	4.42405744338889	-13.7813091013684	4.9693391888409e-12	2.0659140295608e-09	17.7203290369071
GBP6	-1.2372136591	4.71779502127778	-13.7653593045677	5.08048314288702e-12	2.07506540437812e-09	17.6987073667601
VIP	-1.024265664375	4.28357951066667	-13.6978955643434	5.58004135557956e-12	2.23980935860772e-09	17.6069999576242
CHRNA5	-1.0339412795	4.57957515455556	-13.6065739594082	6.33917986628731e-12	2.43621636924295e-09	17.4822055979136
ASB5	-1.082287165375	4.38830580294444	-13.6016243359107	6.38328244163997e-12	2.43621636924295e-09	17.4754201014397
MUC15	-1.05200005925	4.02377062188889	-13.5375205983135	6.98425166380394e-12	2.58095814261936e-09	17.3873373925246
HMGN2	1.50352465875	9.68909672933333	13.4822376522784	7.54984977215325e-12	2.74637582102343e-09	17.3110724526054
KRTAP3-2	-1.275923089	4.73039170844444	-13.4410563722166	8.00207474143822e-12	2.86609695469882e-09	17.2540782726102
SERPINB11	-1.140964931225	4.50901025338889	-13.4178747765764	8.26897252226641e-12	2.91681741349825e-09	17.2219263453147
RN7SL236P	-1.4936618985	5.74351181316667	-13.405929929889	8.4101033503517e-12	2.92232262835131e-09	17.2053398806509
HRG	-1.179896497575	4.23054761516667	-13.3735655095151	8.80525274314211e-12	3.01463366342781e-09	17.1603324364558
RNU4-81P	-1.127542752475	4.58250110261111	-13.322301294687	9.47122026252617e-12	3.19564462220104e-09	17.0888423306915
TMEM52B	-1.13179451035	5.03129863227778	-13.1630925266694	1.18950474413116e-11	3.90040280959402e-09	16.8652459329464
CAGE1	-1.023352589325	4.12390424083333	-13.1121298441232	1.28010053664004e-11	4.08246857445434e-09	16.7931658664635
TCEB1P28	-1.02496965045	4.09293077316667	-13.0589952631459	1.3822453204286e-11	4.17663856103256e-09	16.717750006463
SPATA8	-1.210781985725	4.58480038838889	-13.0511479969243	1.39803562431015e-11	4.17663856103256e-09	16.70658917992
RNU2-40P	-1.308550535175	4.65369139183333	-13.0405797567748	1.41959861015479e-11	4.17663856103256e-09	16.6915490905266
RNU6-1104P	-1.31764557185	3.81257592155556	-12.9882063839524	1.53168977925666e-11	4.35700153312331e-09	16.6168558859839
IDI2	-1.1454817506	4.51384524616667	-12.9868928591415	1.53461675063834e-11	4.35700153312331e-09	16.6149791811627
OR52K2	-1.196385170625	4.7695046025	-12.9710801273924	1.57031361626521e-11	4.36616873547007e-09	16.5923735866043
FER1L6-AS1	-1.18916522845	4.07903843961111	-12.9688775732426	1.57535403882774e-11	4.36616873547007e-09	16.5892229376615
ZNF663P	-1.272023799425	5.00379369705556	-12.8922018631536	1.76175365828133e-11	4.66550223573662e-09	16.4792488561915
APOL5	-1.021113397775	5.04495053188889	-12.8915178793358	1.76351615800362e-11	4.66550223573662e-09	16.4782652642397
IGKV1OR2-108	-1.159783369275	5.49430069533333	-12.8823828325132	1.7872323531947e-11	4.67511869828381e-09	16.4651243870358
TRPC7	-1.041349898725	4.39441558311111	-12.8524967149477	1.86717046167952e-11	4.76849529396114e-09	16.4220759566568
CPS1-IT1	-1.012520632775	4.55478963622222	-12.8462385909352	1.88437595912729e-11	4.76849529396114e-09	16.4130506086087
REC114	-1.024806118975	4.60181451461111	-12.8188664056011	1.96159395496699e-11	4.81663457074669e-09	16.3735299086021
C3orf43	-1.24749384495	4.45240359966667	-12.8033426751603	2.00684486646806e-11	4.81663457074669e-09	16.3510836876316
REG1A	-1.103554252525	5.37046325427778	-12.7839242084551	2.06498407291103e-11	4.8898571293695e-09	16.3229726295224
DSG4	-1.047167929575	4.672369501	-12.7766352405167	2.08725782240984e-11	4.8898571293695e-09	16.3124112141933
KRTAP19-7	-1.113807636725	4.95084438622222	-12.7178305541029	2.27636808597744e-11	5.19247443405965e-09	16.2270140060532
FAM47A	-1.117949489375	5.02895972872222	-12.6651237269299	2.46103969154833e-11	5.50917933259006e-09	16.1501813601013
TGFA	-1.149028771975	5.18978504361111	-12.6258918514263	2.60858710622967e-11	5.77259221802211e-09	16.0928123067271
ZNF29P	-1.07497425315	4.22882945183333	-12.6145097942705	2.65309637613662e-11	5.77259221802211e-09	16.0761395087593
VNN3	-1.159701698525	3.87032214422222	-12.5046492908999	3.12564138746202e-11	6.517878901804e-09	15.9145447005263
GFRAL	-1.272262885725	3.87592672733333	-12.5025214754818	3.13561460848782e-11	6.517878901804e-09	15.911402887542
AUNIP	-1.339719362825	4.42157652222222	-12.4884169257269	3.202567016495e-11	6.59813829301064e-09	15.8905653349905
CETN1	-1.129650237625	4.57891249277778	-12.4390706301682	3.44876020142121e-11	6.98179010863366e-09	15.8175044204634
DYDC1	-1.0652234753	3.83536594788889	-12.4204892054026	3.54650200934991e-11	7.0636890970225e-09	15.7899291710883
PPP1R2P1	-1.189024664025	4.90665882133333	-12.4198533283803	3.54989744577824e-11	7.0636890970225e-09	15.7889848940008
RNU4-66P	-1.3847527513	4.80791391544444	-12.3551851762444	3.9135188642002e-11	7.40736851036137e-09	15.6927374165095
RN7SL836P	-1.02123380685	5.67795627033333	-12.3317807514108	4.05449867939662e-11	7.61232127056715e-09	15.6577985599987
NDUFS5P2	-1.054295287775	4.77705643005556	-12.3194417983211	4.13094294660783e-11	7.69379861919815e-09	15.6393559694525
FER1L6-AS2	-1.271742207575	5.33167248122222	-12.2570367762878	4.54121442406732e-11	8.13261638513164e-09	15.5458415134616
RNU6-790P	-1.20240433965	4.08113794433333	-12.2491648107426	4.59590190894015e-11	8.16772460626226e-09	15.5340167798136
MYF5	-1.060744460475	4.92890129333333	-12.205493240122	4.91200135036841e-11	8.53405249536769e-09	15.4682998264592
TRIM64B	-1.2939927922	4.41689715894444	-12.1751294511747	5.14505438318039e-11	8.87274156257946e-09	15.4224918008677
RNA5SP484	-1.15646434425	5.2680722505	-12.1189804581165	5.60684228669895e-11	9.59800700563517e-09	15.3375301931653
NXPE2	-1.172566422625	3.98805910227778	-12.1038163033398	5.7388143980861e-11	9.68344804966317e-09	15.3145281208864
DSG3	-1.22750651705	4.65278667872222	-12.1036883389501	5.73994171579192e-11	9.68344804966317e-09	15.3143339129106
SPANXN1	-1.177521078725	4.07731328005556	-12.0934883635547	5.83054524408292e-11	9.76553408830896e-09	15.2988481755911
XAGE2	-1.206975213925	5.01263132661111	-12.0043982147891	6.68810841685158e-11	1.08129063925501e-08	15.1631254226607
ANKRD26P1	-1.0961795534	4.01870637322222	-11.9812967929774	6.93124041935167e-11	1.11287040139949e-08	15.1277952587591
OR4X1	-1.032680687675	4.59859954472222	-11.9664423818052	7.09242027432328e-11	1.12325602997633e-08	15.1050478038959
CDCA7	-1.0036536292	4.33781142844444	-11.8893294879529	7.99414561491928e-11	1.21421922043684e-08	14.9865832986935
KRT12	-1.123786322925	5.69638358266667	-11.8877464115089	8.01386048490936e-11	1.21421922043684e-08	14.9841446616885
RN7SKP240	-1.29637881225	4.292072093	-11.8863045172041	8.03186117208342e-11	1.21421922043684e-08	14.9819232745247
ACTR3C	-1.22963149815	4.69601189066667	-11.8561462503393	8.41816068764683e-11	1.24830063037647e-08	14.9354103841776
RN7SKP181	-1.561301005325	6.48648703872222	-11.835077734263	8.69946363233653e-11	1.27378750204042e-08	14.9028587463959
KDELR2	1.1034117403	9.37836452788889	11.8246474823045	8.84232960619918e-11	1.28661422226202e-08	14.88672599056
RNU6-422P	-1.015282710575	3.78925476555556	-11.8121389022499	9.01688861258449e-11	1.29581594931839e-08	14.8673632099589
PP2D1	-1.0054942234	3.83331169561111	-11.7848327087921	9.41052383752159e-11	1.33589271622768e-08	14.825035809712
LOC440700	-1.271365386625	4.72624171594444	-11.7201707609482	1.04156468401544e-10	1.46076309690142e-08	14.7244821208112
C1orf177	-1.1623032729	5.498157088	-11.7141935751669	1.05140334488271e-10	1.46573181270745e-08	14.7151643330605
RNU1-36P	-1.14027527495	4.79738536288889	-11.6948093854373	1.08398106569174e-10	1.50215257085533e-08	14.6849197829092
IQCF1	-1.347915956525	4.60141516955556	-11.6716295447901	1.12432149270341e-10	1.52182143439698e-08	14.6486993537872
RNU1-44P	-1.0675288439	5.44775491155556	-11.6498953417602	1.16356588744068e-10	1.55314775775303e-08	14.6146846773034
DEPDC7	-1.1107371842	4.70085512905556	-11.6415681241942	1.17897720282936e-10	1.55953228744718e-08	14.6016386750216
CCDC39	-1.0679155877	3.92140342688889	-11.5796501048093	1.30044262952785e-10	1.70087667741786e-08	14.5043956038931
RNA5SP426	-1.1292605867	3.55173920088889	-11.5670405612706	1.32673577255788e-10	1.72557181681117e-08	14.4845406054113
MYL1	-1.17993989005	4.59166242861111	-11.5320525123556	1.40262833786483e-10	1.7942082601006e-08	14.4293567545067
RN7SKP218	-1.0876071831	4.85742667816667	-11.5047699586341	1.46493379328461e-10	1.86366795854967e-08	14.3862324720815
RN7SKP230	-1.188149624075	4.48838463488889	-11.487076374653	1.50687401664917e-10	1.90660510769616e-08	14.3582210433758
OR7E102P	-1.307090895725	5.20021613388889	-11.4700508967015	1.54841064470706e-10	1.91674185513816e-08	14.3312345836601
ZNF123P	-1.00521220265	4.72762172805556	-11.4669710064018	1.55605090254333e-10	1.91674185513816e-08	14.3263493294614
RN7SKP35	-1.314856169725	5.54285115727778	-11.4440276876868	1.61421481931472e-10	1.94901297107204e-08	14.2899239968645
S100A7L2	-1.294719137675	4.07598777905556	-11.4434392336926	1.61573602258023e-10	1.94901297107204e-08	14.2889889846349
RNA5SP176	-1.054121072775	4.20312841416667	-11.4004671582067	1.73095325599749e-10	2.06658065399372e-08	14.2206051595217
ZCCHC16	-1.1873893488	5.14608298866667	-11.3462107617764	1.88874903240449e-10	2.20964654388989e-08	14.1339694644418
PAGE1	-1.081432358775	5.208640586	-11.3414809866926	1.90319586947782e-10	2.21541515186566e-08	14.1264014172243
ZFP42	-1.11147937705	4.52727530794444	-11.3049016993123	2.01888075793506e-10	2.31534792736384e-08	14.0677865579532
ANGPTL7	-1.018700088275	4.82802758888889	-11.2904776665917	2.06648707114576e-10	2.35832772075217e-08	14.0446320272296
RNU6-1334P	-1.30528955625	4.19617282816667	-11.2387927134144	2.24688091973511e-10	2.48784817863807e-08	13.9614707346282
PRR15	-1.066904354425	6.76972310277778	-11.2366284859705	2.25478272278954e-10	2.48784817863807e-08	13.9579818963995
PRCP	1.195807733675	8.39897618344444	11.2060515235513	2.36956280137888e-10	2.57784072798606e-08	13.9086336393188
GTSF1	-1.13503976435	4.31088295088889	-11.1910384898906	2.42812689339433e-10	2.6170936206071e-08	13.8843652176293
TM4SF4	-1.013734611725	4.98262592722222	-11.1661090493926	2.52872115383719e-10	2.6894267482262e-08	13.8440104021747
BRDT	-1.0623432441	4.43457083983333	-11.1341421483047	2.66409071404868e-10	2.76887035329318e-08	13.7921599820755
MMP26	-1.129360317575	4.33654740072222	-11.109251607981	2.77470082668284e-10	2.87101377537792e-08	13.7517066129146
C1orf158	-1.089003283475	5.07915667472222	-11.0897813823028	2.86454695799852e-10	2.95086361633467e-08	13.720013174381
RNU6-561P	-1.2199973411	4.51857779338889	-11.0823857366224	2.89946249612498e-10	2.97367340847073e-08	13.7079632261551
VN2R1P	-1.2701742791	4.35000641422222	-11.0594209865191	3.01072892512876e-10	3.06082009196169e-08	13.6705060409196
CALM1	1.209213511375	9.00799646672222	11.051071599676	3.05227503208496e-10	3.08956587052044e-08	13.6568725545881
ERICH6	-1.0362936666	4.14647486233333	-11.0186564110546	3.21930486263082e-10	3.24452971891377e-08	13.6038665936343
SLC2A2	-1.256663373375	4.01267926783333	-10.9373471137767	3.68143837606956e-10	3.6538763152653e-08	13.4703737407325
RNU6-1086P	-1.376572213725	4.01781832216667	-10.9305452009664	3.72310180794573e-10	3.65694612696933e-08	13.4591716756962
OR5AN1	-1.229501144075	4.10183839972222	-10.8841075787789	4.02096093390214e-10	3.81269335763714e-08	13.382549703626
OR13H1	-1.2699996494	3.60912851972222	-10.8828868582646	4.02911697240495e-10	3.81269335763714e-08	13.3805321264098
SMC1B	-1.091215005975	4.18805995	-10.8507214655843	4.25033723308375e-10	3.91115024203252e-08	13.3273072101339
LOC100288208	-1.139996918425	3.88784605427778	-10.8157017045597	4.50559914598022e-10	4.11352367519864e-08	13.2692213787358
RNU6-1212P	-1.18626340385	3.87564270538889	-10.7933772045768	4.67659580805531e-10	4.21999329485798e-08	13.2321175310417
RNU6-213P	-1.331095263175	6.14169247244444	-10.783167108813	4.75703564964012e-10	4.27600567410315e-08	13.2151285806741
RNU6-103P	-1.1287909309	4.25522091777778	-10.7611978962583	4.93503311035524e-10	4.36853634380914e-08	13.1785315813162
MIR183	-1.68305079525	4.94937417116667	-10.7528499880796	5.00447143166876e-10	4.39656978870492e-08	13.164610456866
ACRV1	-1.081774824925	4.94084909927778	-10.7417395925753	5.09846672346445e-10	4.44559564752719e-08	13.1460697994826
RN7SL824P	-1.129223129	4.02439708222222	-10.7248148646239	5.24519311208279e-10	4.5395293993457e-08	13.1177983477091
ELOVL3	-1.029501305	5.38603360905556	-10.7041703465557	5.43012848522707e-10	4.64593406542245e-08	13.0832673931425
SEMG1	-1.01407719785	4.26905372272222	-10.6888038388635	5.57217370053296e-10	4.73451736941999e-08	13.0575318952402
IFNA14	-1.0435410605	3.54517968888889	-10.6536365373948	5.9119752114214e-10	4.88073386159935e-08	12.9985289644012
DCX	-1.142155761525	5.425009791	-10.6005526700847	6.46622598738811e-10	5.23261909338525e-08	12.9091871406211
TMEM95	-1.011765556275	5.29891777966667	-10.5888094494932	6.59597194039916e-10	5.25893228576825e-08	12.8893774883854
RN7SL285P	-1.07505696955	4.17221204627778	-10.569336339933	6.81711669593599e-10	5.39827529925462e-08	12.8564919092147
ZNF479	-1.452024896775	5.27072697416667	-10.5510960819343	7.03125158642614e-10	5.511601622343e-08	12.8256471198362
ACBD7	-1.212690282475	4.60753441027778	-10.5275314022052	7.31828571456393e-10	5.68444168646857e-08	12.7857394678949
RN7SL291P	-1.1927436968	4.68280124588889	-10.5161278476447	7.46153402408509e-10	5.77116191411046e-08	12.7664031651438
RNA5SP36	-1.102157716825	4.41368882344444	-10.4404210843128	8.48946888584692e-10	6.37559113327104e-08	12.637634384184
RNA5SP238	-1.20980745825	4.35368790866667	-10.3102097821548	1.06156733233928e-09	7.41514893740614e-08	12.4145339027681
GPRC6A	-1.125652951425	4.10039983983333	-10.2447010386533	1.18877533647104e-09	8.04531354894836e-08	12.3015101211852
AVPR1B	-1.177519643225	5.50602455655556	-10.2302547405512	1.21889956162274e-09	8.2015030907916e-08	12.276514665024
GRIK1	-1.0023062739	4.37443496116667	-10.2256278458624	1.22871455435264e-09	8.2200297528402e-08	12.2685036307891
OR2L3	-1.034273467075	4.89275314477778	-10.2189273764851	1.24307391541861e-09	8.29226470626377e-08	12.2568977231878
SNORD115-6	-1.1892796932	3.68276593583333	-10.1615480972129	1.37340977470875e-09	8.93138350977499e-08	12.157284071308
METTL21C	-1.153837081025	4.16271587505556	-10.1239486839019	1.46644480040777e-09	9.40504170751884e-08	12.091788533785
C7orf72	-1.02454801325	4.01998300355556	-10.0914996192813	1.55199230435982e-09	9.7390654549329e-08	12.0351235214841
OR6S1	-1.164966744475	5.09218378394444	-10.0897411738299	1.55677366589055e-09	9.74280852569838e-08	12.032049052291
PRL	-1.048564823175	4.7720262445	-10.0663259527106	1.62191940805236e-09	1.00693081970312e-07	11.9910731482611
RN7SKP277	-1.079423844125	3.98559410422222	-10.0265764861152	1.73906837616502e-09	1.06085663752483e-07	11.9213562937908
OR1J4	-1.151579454275	4.29523857088889	-10.0260499051014	1.74067795856916e-09	1.06085663752483e-07	11.9204313955062
RFX8	-1.075534576825	4.73380222077778	-10.013696170031	1.77888624351302e-09	1.0756948216942e-07	11.898723079049
TSLP	-1.025717838325	4.37859562661111	-9.98843023982303	1.85976563954229e-09	1.11590731582949e-07	11.8542656197072
RN7SL423P	-1.0241247112	4.52053804111111	-9.98393837300153	1.87453971004316e-09	1.11900407665423e-07	11.8463534405841
RN7SL372P	-1.026385540675	4.21643389461111	-9.97175175471784	1.9152391463919e-09	1.13746639201913e-07	11.8248746285813
MIR137	-1.1821180697	5.00336298455556	-9.90923975698207	2.13891347771904e-09	1.22349004114931e-07	11.7144043524079
RNU6-131P	-1.388323846125	4.082134921	-9.88527456599831	2.23170530008283e-09	1.25841534922595e-07	11.6719228904997
RNU6-185P	-1.013764491225	4.05706217	-9.88509853543772	2.23240212718661e-09	1.25841534922595e-07	11.6716105848966
CLRN3	-1.011793313975	4.16725236572222	-9.8787277002041	2.25777401177811e-09	1.26869499140753e-07	11.6603050975269
RN7SKP244	-1.02013084255	4.03552002477778	-9.87101381924916	2.28889562625038e-09	1.27788439028142e-07	11.6466094179587
WIF1	-1.0433436608	5.17675817788889	-9.85809991866795	2.34199702101941e-09	1.29510766380886e-07	11.6236644746054
OR13C7P	-1.486793683225	4.73604698944444	-9.8376891377836	2.42854717936007e-09	1.33346714345948e-07	11.5873563041508
KRTAP19-6	-1.063864291975	3.71708356511111	-9.82787602359653	2.47133394115409e-09	1.35033552794833e-07	11.5698812390151
EIF5	1.05732359415	8.929612155	9.7822455089436	2.68081270508789e-09	1.42819223311559e-07	11.4884624573744
OR13C5	-1.044671431375	4.69872475444444	-9.76523295539851	2.76355589316009e-09	1.45561865947195e-07	11.4580391135137
RNU6-316P	-1.082773736425	4.22222655494444	-9.73192722283198	2.93330536869289e-09	1.49732853247523e-07	11.3983720972826
PROZ	-1.1155941225	5.4001227745	-9.72689312147442	2.95988881124334e-09	1.49732853247523e-07	11.3893412225589
NDN	-1.142488450775	6.95010654038889	-9.72594985378975	2.96489764024286e-09	1.49732853247523e-07	11.3876486971086
TCTEX1D1	-1.054792265425	5.34034793761111	-9.69485053858184	3.13505906467616e-09	1.55292149116437e-07	11.3317828447156
TRIML1	-1.101298375325	4.38234925038889	-9.68702398283245	3.17945751439922e-09	1.56323683704708e-07	11.3177039735264
DEFB134	-1.006854163425	5.2270704135	-9.60534632290152	3.68367011154115e-09	1.73583095389628e-07	11.1703084749768
SPIC	-1.095282684675	3.7278749205	-9.5516323096389	4.05988423205311e-09	1.87029270511539e-07	11.0729082249969
HELLS	-1.124348769075	4.42595834883333	-9.49567057235822	4.49445063547067e-09	2.02781599310839e-07	10.9710355613617
BRS3	-1.16480169305	4.62882380105556	-9.48664975452656	4.56889427834229e-09	2.04554668642475e-07	10.9545761033076
OR5G5P	-1.0356099094	4.12019626544444	-9.44537913824393	4.9261437255232e-09	2.15330584106434e-07	10.8791386371024
OR2AP1	-1.346216895575	4.44994720955556	-9.41616216785834	5.19647437338012e-09	2.24451057303641e-07	10.8255997724552
RN7SKP29	-1.111759206	4.91173011616667	-9.41082642052969	5.24748176575631e-09	2.26234487015875e-07	10.8158102313713
RNU6-1119P	-1.232562655175	4.31618993372222	-9.40566519203325	5.29731487961318e-09	2.27121156007872e-07	10.8063373495048
OR2T6	-1.384647831375	4.34241784116667	-9.36639956307055	5.69287333113149e-09	2.40536813107209e-07	10.7341556532781
OR4B1	-1.189222062	4.62307993766667	-9.36000848310539	5.76009922773964e-09	2.42497052660048e-07	10.7223879191968
RTL1	-1.086523285475	5.12036657288889	-9.35678798959534	5.79428598400759e-09	2.43057246835461e-07	10.7164560817168
MACROD2-IT1	-1.104895327	5.64381579927778	-9.34260486963298	5.94736696322654e-09	2.47333549536472e-07	10.6903159979866
CSN3	-1.159205921325	4.7847880375	-9.32445398935035	6.14941074205365e-09	2.54740981291372e-07	10.6568247422665
GCSAML	-1.016322620425	4.62001183911111	-9.22887656955713	7.33713333286611e-09	2.89330534376085e-07	10.4797557781723
RNA5SP517	-1.15338566345	3.84031896272222	-9.22831297318732	7.34480244904714e-09	2.89330534376085e-07	10.4787080819686
RN7SL43P	-1.01303788775	5.96831444372222	-9.22282162838969	7.41996198491465e-09	2.89353659917584e-07	10.468497767399
RNU6-99P	-1.12007835795	4.70056961083333	-9.21619719723859	7.51169195356352e-09	2.91466167284854e-07	10.456175361038
RNA5SP371	-1.058640652075	3.64573254027778	-9.20686028399266	7.64298243630071e-09	2.95085031674157e-07	10.4387975140942
SCN2A	-1.065529132925	4.34263376722222	-9.14965051681498	8.50109429422089e-09	3.22335466227617e-07	10.3320673570281
RNA5SP241	-1.327207526075	4.23185658938889	-9.11574227434915	9.05626353318211e-09	3.38969246488766e-07	10.2686039365824
PRDM9	-1.010951340525	4.2996851135	-9.09475263260602	9.41862482543059e-09	3.4904285887511e-07	10.2292428581793
RNA5SP391	-1.08301284345	5.08250720783333	-9.08244228464233	9.63810659292445e-09	3.53919179163839e-07	10.2061305180262
RNU6ATAC41P	-1.061766323625	3.94654741083333	-9.05742010423656	1.01007146628643e-08	3.67271600099683e-07	10.1590899884487
TCP10	-1.01063233695	3.76811894583333	-9.05337050389474	1.01777193406713e-08	3.69077077835153e-07	10.1514691003945
RNU6-1274P	-1.168893627175	4.69457713144444	-9.04144739149741	1.04079930025527e-08	3.75672069910745e-07	10.1290184835062
TAAR3	-1.092410709975	3.941066743	-9.01197204087575	1.10007168837742e-08	3.93406589510212e-07	10.0734366271595
USP50	-1.008259307675	4.28891639355556	-9.00609748070309	1.11229702069728e-08	3.95349418913792e-07	10.0623450906667
RN7SKP169	-1.071412150425	4.72724787516667	-8.95415101160486	1.22672266494157e-08	4.25623403316015e-07	9.96406642855088
C1GALT1	1.1475464928	6.05024511083333	8.88795384201432	1.39044825116546e-08	4.64408314320107e-07	9.83830347383078
SNORD4A	-1.367897896875	4.75541211583333	-8.86042280288962	1.46505755776375e-08	4.82073964087166e-07	9.78582636300239
LRRC37A6P	-1.10258077975	4.47847500661111	-8.85764447773497	1.47281369006525e-08	4.82937683357876e-07	9.78052492380842
CDC14C	-1.302422073725	5.17980211538889	-8.85423516632117	1.48238945699198e-08	4.84712204329078e-07	9.7740180561084
RNU6-648P	-1.036430778225	3.94497059233333	-8.82878641919916	1.55593558946298e-08	5.0240965961564e-07	9.72539829706449
OR10K2	-1.332731253925	4.57327520794444	-8.80831847247651	1.61782411511027e-08	5.19511216881133e-07	9.68623113580332
OR1E2	-1.022593173275	3.78707963138889	-8.80124985924392	1.6397848515921e-08	5.24811665243158e-07	9.67269164069387
C15orf32	-1.12164192825	4.79131481266667	-8.79452451504582	1.66096571516565e-08	5.28264246103435e-07	9.65980340925558
MIR184	-1.315495125175	5.44280458527778	-8.7665620248715	1.75211424039209e-08	5.49221486693e-07	9.60615164378471
RNU6-952P	-1.1047589519	4.16634539622222	-8.76505092909519	1.75718501579421e-08	5.49221486693e-07	9.60324929448966
KCNJ1	-1.0119024151	4.49372232411111	-8.63408177035609	2.25987231048462e-08	6.73650285024231e-07	9.35052562681548
LOC100128233	-1.122576014025	4.5091340225	-8.59407322201763	2.44149260272551e-08	7.15573264055774e-07	9.2728602209206
SYT9	-1.035368418125	4.99074750538889	-8.59363979145818	2.44354084843581e-08	7.15573264055774e-07	9.27201764724299
OR5H6	-1.00087542545	3.66788234322222	-8.58753605539208	2.4725746128842e-08	7.22258589241618e-07	9.26014949108929
SPAG6	-1.012536199625	4.63128413122222	-8.56884625802376	2.56371714091316e-08	7.47007493837289e-07	9.22377741945013
RNU4ATAC5P	-1.09362809485	5.41421838994444	-8.56019881386944	2.60705681784869e-08	7.56794136862037e-07	9.20693263333361
SPG20	1.04713142505	8.30088801833333	8.54938596165372	2.66231801867484e-08	7.65457275303205e-07	9.18585543874814
LINC00208	-1.01974158	4.936056538	-8.52717674571219	2.77965685342485e-08	7.91114806902003e-07	9.14251375429177
RNU6-745P	-1.4063668334	4.44890259255556	-8.51315427288947	2.85648638883977e-08	8.08979931213905e-07	9.11511407965375
LGALS9	-1.07223137265	4.68261660583333	-8.48754378765212	3.0025290213863e-08	8.3915820104315e-07	9.06500252095308
HRH4	-1.122560736025	4.39187863577778	-8.48258092709305	3.03171167012341e-08	8.46298314054474e-07	9.05528144945902
RNU6-289P	-1.1499112922	3.77139721372222	-8.44345413239644	3.2723129737202e-08	8.93860945717185e-07	8.97852371913704
KIAA1644	-1.022925666775	6.13678565277778	-8.43999992394765	3.29448156552131e-08	8.97062284525166e-07	8.97173733043924
RAD21L1	-1.0511221904	3.95403831955556	-8.43643291193554	3.31753719897618e-08	9.02284854315006e-07	8.96472761107801
RN7SKP74	-1.075021870775	5.05367854422222	-8.41923036272554	3.43109330052439e-08	9.25600036263133e-07	8.93089761368229
ERVFC1-1	-1.109645039575	5.17673641444444	-8.41725721837164	3.4443728391177e-08	9.28106991521982e-07	8.92701470708715
GSTA2	-1.121248016025	4.72959458166667	-8.36397566362433	3.82380603502468e-08	1.01046570149159e-06	8.82196206473897
HSPE1P7	-1.01225149085	4.70450210588889	-8.34819143974815	3.94432019357253e-08	1.0387750953231e-06	8.79076658406148
FLJ32955	-1.005408592825	3.91442928777778	-8.3459139844994	3.96203031231738e-08	1.04108383409775e-06	8.78626267517447
RNU6-830P	-1.1396556913	3.64215361127778	-8.33429951430838	4.05363517505595e-08	1.05680493292808e-06	8.76328279582899
HOXA11	-1.007553410675	5.15724738955556	-8.29955166339606	4.34099957396993e-08	1.11548356602201e-06	8.69442200898188
SNORD115-32	-1.397278152725	4.43268610922222	-8.29745005538814	4.35904142282235e-08	1.11888471184925e-06	8.69025189338505
SLC25A31	-1.1927204309	4.19438440588889	-8.25290100205927	4.76028435364839e-08	1.18655439012086e-06	8.60171311868977
OR52L1	-1.215048943325	4.67888269288889	-8.22465776496384	5.03427105325934e-08	1.24155576685308e-06	8.54544039536687
EYA1	-1.020316491	5.58617765	-8.21656822333053	5.11571348244099e-08	1.25764440955342e-06	8.52930238863741
RNU6-783P	-1.101156415125	3.67945276416667	-8.18932231075979	5.40017571779798e-08	1.3014793932832e-06	8.47488289483439
RNU6ATAC17P	-1.268284189725	4.649081701	-8.18693336336025	5.42588494293001e-08	1.3063084524959e-06	8.47010648661879
ZNF847P	-1.25045226655	3.44927461611111	-8.13653191863467	5.99881408112123e-08	1.40642890858593e-06	8.36915240728458
RNA5SP92	-1.23372172585	4.21919281344444	-8.11407658543022	6.27386822806547e-08	1.44759094368278e-06	8.32406209587949
RNU6-550P	-1.119275562575	4.19566659188889	-8.02369439245647	7.51963001472563e-08	1.66411127730824e-06	8.14187428607438
COMP	-1.0888210548	6.586868655	-8.00190751184222	7.85649233155215e-08	1.7174366006654e-06	8.09778952367635
RNU6-910P	-1.2094556392	4.09148754244444	-7.96582990015408	8.44899952762568e-08	1.82248620424969e-06	8.02464467015374
RNU6-155P	-1.0087570284	4.29111475366667	-7.93720666777829	8.95181776540515e-08	1.90674537416649e-06	7.96648579237853
SRSF3	1.0279344056	9.33879491127778	7.9001894852134	9.64828702676765e-08	2.02340447539892e-06	7.89110447206062
LOC646358	1.16478441035	6.86970279244444	7.89137880188067	9.82215414198026e-08	2.05245402201371e-06	7.87313476340475
LOC440570	-1.2134920225	5.10367102277778	-7.85563537864834	1.05613624324859e-07	2.16414157244363e-06	7.80012533651328
SH3GLB1	1.0929911163	9.64524376033333	7.80485684680195	1.17116113612222e-07	2.35252824935818e-06	7.69610343261664
OR4C13	-1.086531106725	4.9409438795	-7.73895972745921	1.3399992484064e-07	2.61715792803266e-06	7.56058257388268
ACTR3BP2	-1.81307458935	4.3973826125	-7.72449562605266	1.38030871489607e-07	2.68238457358058e-06	7.53075663041674
RNU6-304P	-1.016545390825	4.86509771827778	-7.71869234456804	1.39683151995742e-07	2.70771312374093e-06	7.51878180838079
RNA5SP401	-1.140191200825	3.67979384561111	-7.68216797859624	1.50561479905626e-07	2.87313263416629e-06	7.44330933721896
MIR516B1	-1.0918919456	3.94619000855556	-7.67644614005969	1.52343262856963e-07	2.90000286391902e-06	7.43146939117637
VTRNA1-2	-1.1330889124	4.82167773827778	-7.64029730572806	1.6411447278076e-07	3.07381258311252e-06	7.35656451456154
CHIAP2	-1.08261540155	4.68226709288889	-7.62206345840365	1.70404152251329e-07	3.16361967190046e-06	7.31871380906407
RNU4-65P	-1.003743173175	4.27302336316667	-7.61537453343652	1.72773351483806e-07	3.1974057201069e-06	7.30481720291792
SPINK9	-1.046435022975	4.18987856033333	-7.54188638270443	2.01154772906318e-07	3.61628128805559e-06	7.15173861421696
KBTBD8	-1.030436978375	4.76487692238889	-7.48746208110956	2.25243235532854e-07	3.95168633492116e-06	7.03789530239341
RNU6-898P	-1.078948957925	3.56482949488889	-7.46215174943513	2.37440503896331e-07	4.07214882378836e-06	6.98481423524219
OR8B1P	-1.35720282325	4.90018822027778	-7.45609512909759	2.40458932886961e-07	4.10419678632063e-06	6.97209929597932
SCX	-1.055950786675	6.42327918844444	-7.40853873133955	2.65577947110148e-07	4.44814401918802e-06	6.87208853612628
RNU6-564P	-1.066665721075	5.62253982711111	-7.39952603278016	2.70635455117134e-07	4.5101388908962e-06	6.85310024486234
PYROXD1	1.246151660525	6.73827615894444	7.38540079217463	2.78762451883142e-07	4.61912358881953e-06	6.82331846911656
NPVF	-1.005950383875	4.5417853975	-7.34092181816633	3.06035817346576e-07	4.96364613301493e-06	6.72936184920371
RNU6ATAC22P	-1.0622050654	4.73747740677778	-7.34026677336506	3.06457408082569e-07	4.96495123004195e-06	6.72797614080195
PROL1	-1.025824380325	4.34941695361111	-7.27883704031664	3.48777671515045e-07	5.54258905839028e-06	6.59776728977773
C20orf78	-1.081234193075	4.15569559505556	-7.23452022616122	3.83012917110045e-07	5.94875399061168e-06	6.50351540333785
POLR2K	1.1721181241	8.58244864261111	7.23031446369587	3.86436840114983e-07	5.98578581152158e-06	6.4945569530167
RPL4	-1.03231602485	4.52306679905556	-7.17398871210256	4.35452619711021e-07	6.58724654937771e-06	6.37435171032476
RPL7L1P8	-1.056921367825	3.73895459944444	-7.13295430776528	4.75159563653114e-07	7.04411751758974e-06	6.28651212691328
UCN3	-1.01230167195	6.5682225645	-7.08993130782936	5.20810016128077e-07	7.5364535767434e-06	6.19417419494575
HLA-B	1.463144020625	10.7702863036111	7.06528937544947	5.48967026447812e-07	7.84458173632152e-06	6.14117553205166
PCYOX1	1.031519683625	9.83356364377778	7.06056379408558	5.54543290789729e-07	7.90041792692875e-06	6.13100276141216
RN7SL93P	-1.00781983965	5.15314617933333	-7.03842761666345	5.81450896078632e-07	8.19416362688052e-06	6.0833107070923
RNU2-34P	-1.012635811675	4.57003534744444	-7.03204731495547	5.8945324103643e-07	8.27841349466749e-06	6.06955238576841
ZNF730	-1.14582938665	4.71603847527778	-6.92257915341194	7.45872710415553e-07	9.89775171032661e-06	5.83266113383822
RNU6-864P	-1.2712651651	4.12880980294444	-6.89164765133566	7.97391166579438e-07	1.04586274643019e-05	5.76543959419241
MAB21L2	-1.0537049432	5.28946843488889	-6.82633855542087	9.18535583843862e-07	1.16727221219809e-05	5.62309771637504
RNU6-533P	-1.0267539972	4.09539201366667	-6.7512831104626	1.08140120491716e-06	1.33031978375055e-05	5.45883174385022
ABCE1	1.136034789575	7.08793147427778	6.74413322632414	1.09839023590085e-06	1.34587489905304e-05	5.44314574563063
RNU2-35P	-1.0616162003	3.77767276905556	-6.73802065277088	1.11313182518024e-06	1.36035811139218e-05	5.42973029151105
PSG2	-1.03067440395	3.80759206166667	-6.68835629494841	1.24070261829774e-06	1.48372324517607e-05	5.32055349633926
CDC26	1.00100264255	7.42345234094444	6.66528559225726	1.30498105048937e-06	1.54141369033197e-05	5.26973059668259
MIR365A	-1.0811952197	4.82742994655556	-6.6495896606641	1.35065856150108e-06	1.5873135775016e-05	5.23511519094721
RN7SL91P	-1.05305060335	5.29761910027778	-6.58706317197467	1.54954072997296e-06	1.77621160681932e-05	5.09691281191281
IGKV2D-40	-1.1306126649	3.72434588133333	-6.55457901950899	1.66449534884028e-06	1.89214434650149e-05	5.02491984650258
RNU6-245P	-1.17664757525	4.90856253488889	-6.53789512354191	1.72690265976418e-06	1.94316195369598e-05	4.98789316263126
ZNF861P	-1.016857989025	5.28590377511111	-6.46228565666376	2.04128626406657e-06	2.21553312418339e-05	4.81966187576327
RNU6-689P	-1.070452576975	4.13033782127778	-6.401947571179	2.33396402773604e-06	2.4736324465432e-05	4.68490822339733
OR2T11	-1.00884120095	4.74914724688889	-6.3581674874339	2.57300024623206e-06	2.66943042480074e-05	4.58685865210328
IGKV2D-28	-1.4013728102	5.53411430338889	-6.33959190748938	2.68187245711104e-06	2.74567601908541e-05	4.54518764814159
C3orf79	-1.195821906825	4.48996683283333	-6.33417444152593	2.71450550196066e-06	2.77239597012718e-05	4.53302679632493
SNORD115-48	-1.23287947205	4.05800991172222	-6.27888328319362	3.0717749153363e-06	3.05876782737144e-05	4.40871360625825
RNU6-957P	-1.2155971177	5.12946850694444	-6.25073181913767	3.2718453327524e-06	3.21264576937193e-05	4.34528177740598
FAM47DP	-1.243419386175	4.776028969	-6.23343897887713	3.40131564267126e-06	3.3132229906707e-05	4.30627125071437
RNU6-392P	-1.276728107525	4.22858242755556	-6.21134340887564	3.57441538047709e-06	3.44009774588206e-05	4.25637603014657
RNU6-1009P	-1.107330138225	3.956751921	-6.19981339749227	3.66829943163663e-06	3.51447238962685e-05	4.23031716334159
HMGB3P20	-1.282046591725	4.00681179311111	-6.16166636652621	3.99730611652887e-06	3.75247111689148e-05	4.14399308977568
LINC01356	-1.0993129309	6.04906019594444	-6.15496780906734	4.05812616256332e-06	3.80190081250047e-05	4.12881763972694
OR7E115P	-1.2735904747	4.46790500077778	-6.14417842261359	4.15808794021242e-06	3.87703513790238e-05	4.10436382673369
HMGB3P24	-1.0082830418	5.37019751905556	-6.14065474359712	4.19127734611277e-06	3.89820837323394e-05	4.09637467029736
RNU6-1296P	-1.0238688491	3.75980122872222	-6.14050030506058	4.19273818417499e-06	3.89820837323394e-05	4.09602448334375
RN7SL541P	-1.01576356235	4.60557059105556	-6.14024258118201	4.19517716148159e-06	3.89891894197417e-05	4.09544009251742
CSN1S1	-1.184123554275	4.92901956633333	-6.10095538009566	4.58448854710173e-06	4.19377123241946e-05	4.00626891183823
NEK7	1.128206581775	9.74159632844444	6.05317387113057	5.1082422893834e-06	4.56316669690194e-05	3.89758672079613
SCARNA7	1.21799606025	10.3709813256667	6.02822439425203	5.40566470095478e-06	4.75980635033768e-05	3.84073784737895
OR7A3P	-1.0700331679	4.15913309494444	-5.8992207759847	7.25152107428048e-06	6.07275763058719e-05	3.54573033279211
PDZRN4	-1.068152671675	4.86778048394444	-5.88896658540549	7.42344566345082e-06	6.1827246934712e-05	3.5222058760661
VPS26A	1.062756562575	8.68687895266667	5.88310164453117	7.52364519109355e-06	6.25117714824586e-05	3.50874606239601
DPT	1.04631161375	10.4302641801111	5.8118456825912	8.85737925471658e-06	7.12998485682986e-05	3.34493672943994
LYPLAL1	1.234099791125	6.57041052244444	5.80637591037431	8.96924763453142e-06	7.1954877387845e-05	3.33234124806779
DEFB108B	-1.135384423625	4.57021596888889	-5.71172314427069	1.11507473083976e-05	8.50591573023608e-05	3.11391631075741
FTH1P11	1.369578675825	9.023695794	5.71060589174781	1.11795028241263e-05	8.51947644021229e-05	3.11133293791565
RNA5SP264	-1.055312520525	4.2643379505	-5.69445790176814	1.16036646772785e-05	8.79689735512331e-05	3.0739814996741
RNA5SP211	-1.29854118775	5.67259914627778	-5.6933523400429	1.16332982167334e-05	8.81050148938744e-05	3.07142335967582
RNA5SP87	-1.1285596951	5.56034537761111	-5.65680516313226	1.26576156521395e-05	9.40790790278567e-05	2.98679333989893
RPL21P11	-1.04044127205	4.37798441983333	-5.56805469423391	1.55453329146805e-05	0.000110743848098738	2.78077335811448
RNU6-613P	-1.047702735675	3.7836122025	-5.49339522329665	1.84903619120155e-05	0.000128269998710856	2.60693041366132
RNU6-387P	-1.090667589275	4.67519042238889	-5.33945174331773	2.64873165205977e-05	0.000172510882013842	2.24704841226353
IGKV1D-27	-1.641990610725	6.01066302166667	-5.27134766109609	3.10736827244562e-05	0.00019615683500761	2.08727159939878
LINC00917	-1.068691205125	6.76945318244444	-5.26668105974174	3.14160424095441e-05	0.000197674833334215	2.0763115817244
ATRNL1	-1.040492358675	4.59658006	-5.26571639580111	3.14872902978497e-05	0.000197962626363554	2.07404577926413
RN7SL738P	-1.08153808995	4.83686926433333	-5.22773483083505	3.44269245694502e-05	0.000212936565064126	1.98478510023434
RN7SL448P	-1.2273343177	6.77541099427778	-5.21777768353121	3.5242683085256e-05	0.000216944713090387	1.9613690352809
TRIM49B	-1.0868833183	5.77406500077778	-5.03654331981423	5.4049557882494e-05	0.000308413665946653	1.53412188823573
MIR181A1	-1.0004277703	3.95077673927778	-5.00184411868492	5.86777174165752e-05	0.00032973109803893	1.45211820841334
RNU6-151P	-1.083091279325	4.37803205372222	-4.82239985187318	8.98565261436987e-05	0.000463333285747829	1.02721856392649
ERAP2	1.5646892574	7.18519330816667	4.69433127018177	0.000121936694082347	0.000595351400754342	0.72333535612612
CC2D2B	-1.051693099075	3.77865204794444	-4.67700359584935	0.000127086744106738	0.000617168646130364	0.682192974115829
RNU6-139P	-1.0017904292	4.22625847055556	-4.52716596621191	0.000181836168093794	0.000831919807637974	0.326286841340949
DPPA3	-1.03076530445	5.16900033438889	-4.46179868282339	0.000212645911960776	0.000945675162628237	0.171007559631231
RNA5SP494	-1.340004205075	4.98971171027778	-4.42181929765643	0.000234021777472774	0.00102449435903416	0.0760542485616487
RPL7P26	-1.125437576075	4.40876318055556	-4.27712456825054	0.000331067100244752	0.00136853216633489	-0.267352424388235
MIR15A	1.0174403714	5.96537557077778	4.16996484813498	0.000428090604975269	0.00169352206872205	-0.521245764629175
MT-TS2	1.045958643375	10.0520779743333	4.07298596861804	0.000540163092108231	0.00205047072352384	-0.750537220811933
BNC1	-1.1209230327	5.51683970583333	-4.05250717638583	0.000567339073514037	0.00213863681516844	-0.798884174558188
RNU6-475P	-1.00283477905	4.68306754544444	-4.02654758831644	0.000603754418212565	0.00225473317459203	-0.860129783358675
CYP1A1	-1.053645254925	5.37650830866667	-3.91151782714446	0.000795206256029961	0.00283896264071832	-1.1308990286142
MTND1P7	-1.0279358765	3.93063801355556	-3.89876260363916	0.000819844765451089	0.00291179343775237	-1.16085469429265
SNORD45A	1.183426667325	7.5418441765	3.7159694087385	0.00126840995501564	0.00421073038110923	-1.58831048256485
MT-TK	1.34158091975	9.47678318144444	3.36278248582161	0.00292611317074824	0.00849094362809295	-2.40121173975052
RNU6-147P	-1.00906959655	4.87091947494444	-3.25370658771521	0.00377723932534013	0.0105504389601972	-2.64767339771339
LINC00652	-1.378452523675	5.11698315627778	-3.02771053494663	0.0063734677869506	0.0163775610980129	-3.14943605176342
RNU6-1024P	-1.0973121858	4.392774602	-3.00346134279265	0.00673782637540659	0.0171566592853375	-3.20247276004915
HSP90AA6P	1.26817963665	7.13042088533333	2.95741898650576	0.00748554235974381	0.0187272112911952	-3.30270550402081
ZNF676	1.404652754975	8.40761148227778	2.90115873497187	0.00850767258427433	0.0208579533945336	-3.42431590554369
SCARNA9	1.531081756375	9.38266735938889	2.83709711965881	0.00983422504379171	0.0235739902434632	-3.56157122814861
EEF1A1P13	1.161771265975	9.93546894022222	2.60876312166731	0.0163491909824018	0.0362190042117516	-4.03914778535755
